# Supplementary material for: The Surface Amine Group of Ultrasmall Magnetic Iron Oxide Nanoparticles Produce Analgesia in the Spinal Cord and Decrease Long-Term Potentiation
Source: Pharmaceutics. 2022 Feb 6;14(2):366. doi: 10.3390/pharmaceutics14020366 (PMC8879719; doi:10.3390/pharmaceutics14020366)
Supplement: Supplementary file 1 [file pharmaceutics-14-00366-s001.zip]

Archive with 1 entries (1 files):
- pharmaceutics-1533233-Supplementary.pdf
